# Supplementary material for: Identification of novel PfEMP1 variants containing domain cassettes 11, 15 and 8 that mediate the Plasmodium falciparum virulence-associated rosetting phenotype
Source: PLoS Pathog. 2025 Jan 13;21(1):e1012434. doi: 10.1371/journal.ppat.1012434 (PMC11759366; doi:10.1371/journal.ppat.1012434)
Supplement: S1 Text — (TXT) [file ppat.1012434.s007.txt]

>DBLa1.2_PC0053VAR_R1_DC15
MAPKGRSTNEIELSARDVLENIGIGIYNQEKIKKNPYESDLIGKLSKAEFADVLFKSSDGTVRPGPSHFSYL
HYRYHTNNTIYSGDDRHPCYGRQKNRFSESQEYGCSNVYIKGNENNSNGTACVPPRRRHICDQNLEYLINEN
TKTTHDLLGNVLVTAKYEGASIVEKHPHKDNSQVCTSLARSFADIGDIVRGRDMFKSNEKVEIGLKKVFEKI
NNGLKKIGIHDYDDISGNYYKLRDAWWTVNRNQVWEAITYKAPKDANYFKNVAGNIQQFTDIGKCGHGDKDV
PTNLDYVPQFLRWFDEWAEEFCRIRYHKLKRIKDACRDEPNKIYCSHNGYDCEKTIGKIRKFCRASKCTKCS
NECLGYENWIKDKKIEFEKQREKYESEINGNTSPQDDSNKNIYKGYNDKFYENLKDQIGEMKSFLNLLKEGR
YCKEKLKGENDINFTNSSDDKGTFSRSQYCQVC
>DBLa1.2_PFKE11VAR_R1_DC15
MGNASSSEGEAKSPSLTESHNSARNVLEKIGKHIKDEINKKKNNTNKLKGTLSSARFLDGLYRSIRWGVRTG
PGDSCELSHLFHTNITNQHERNPCHNRNQNRFDENAEAYCNSDKIRDNGERSAGGACAPFRRQNLCDKNLEY
LINENTNTTHDLLGNVLVTAKYEGQSIVEKHPNRGSSDVCTALARSFADIGDIVRGRDMFKRNDKVENGLKK
VFDKIYAKLGPEGKNYPDDGSGNYYKLREDWWIANRDQVWRAITCDAPYKSRYFMQSEDNKQLFSNRQCGHG
EHEVLTNLDYVPQFLRWYNEWAEDFCRIKKIKLENVKKACRDEENGKYCSLNGYDCTQSVGKIRHFVWDSKC
TKCSNECLGYENWIKDQKMEFEKQREKYESEINRYTSVSGNSNKKIYEGYNDKFYKDLKGQIGEMKSFLNLL
NEGKYCNGQVKEEKSVDFTKSGDEKGTFYRSDYCQVCP
>DBLa1.8_PFKE08VAR_R1_DC11
MTSKRTHRTVSKLSARDVLEKIALEIYNQEKEKTIPYKNQLIGVLRNARFADALKIEHNLKSYGPSDSCSLD
HLHHTNIYSGDKYRRIPCDGRNQERFSNEGEAKCGSDKIRVIGKGDGTACAPFRRQNMCDRNLEYLNNNNTA
TTHDLLGNVLVTAKYEGASIVAKHPHKDINGNKSGICTALSRSFADIGDIVKGKDMFKRTDKDEVKEGLKVV
FSKIYNSLPLPAQNHYAHDDGSVNYYKLREDWWAINRKEVWKAITCSAPGDVNYFRKESDGSYVFSNRGPCG
RNETDVPTNLDYVPQFLRWFDEWADDFCRIRNDKLKKVKKECRGENIGDKYCSGDGEDCKKIVRQNFNIRSD
FFCPSCKTECTNYKKWINTKYDEFIKQKKKYDKETNNVASNSDSTYDKKVYEALKKRYPLDKKFVEILKESP
YCNNNNVDDTIDFNKPDDTFSRSKYCASC
>DBLa1.8_PFKE10VAR_R1_DC11
MTPKRTSRTVSDLTATDVLEKIGLEIYNQEKEKTILYNSELVGILRKARFADGFYRGIGWGPRPGPGDSCSL
DHIYYTNIIHVYNDGRNPCHGRQQKRFGENAESYCNSDKIRVNENNRNDGTACAPFRRQNLCDRNLEYLNNN
NTETTHDLLGNVLVTAKYEGDYIVQNHPNKDTSEVCTALSRSFADIGDIVRGRDMFKRTDKDEVKEGLKLVF
RKIYNSLSLLAQNYYADGDKSGNYYKLREAWWKANRDQVWKAITCKAPKDANFFIKNSDGSRDFTSEGKCGR
NEINVPTNLDYVPQFLRWFDEWAEDFCRINKIKIDKVKGECGGENENKYCSVDGDDCKEDIQKNKNVITDLS
CRNCANACNEYKQWMEKQEKQFNKQKKKYMKQNENFKSIYDSEYYKNEKQFYENLQKGYSNVESFLDLLNKS
NQCETMYKENKTDFNSPQKTFSTLDYCKGC
>DBLa1.8_IT4VAR60_DC11
MAPKGRSTNEIELSARDVLENIGIGIYNQEKIKKNPYEQQLKGTLSNARFHDGLHKAADLGVIPGPSHFSQL
YYKKHTNNTKYYKDDRHPCHGRQGKRFDEGQKFECGNDKIIGNSDKYGSCAPPRRRHICDQNLEFLDNNHTD
TIHDVLGNVLVTAKYEGESIVNDHPDKKNNGNKSGICTSLARSFADIGDIVRGRDMFKPNDKDAVRHGLKVV
FKKIYDKLSPKVQEHYKDVDGSGNYYKLREDWWTANRDQVWKAITYKAPQDANYFRNVSGTTMAFTSAGKCR
HNDNSVPTNLDYVPQFLRWYDEWADDFCRIRNHKLQKVKDTCQGYNNSGYRIYCSGDGEDCTNILKQNFNIV
SDFFCPSCKTECTNYKKWINKKQGEFNKQKKKYEKEINNIASNSDNTYDKKVYKTLKSMYPLDTKFVATLKE
APFCNNNNVDGIIDFNKPDDTFSSSTYCDSC
>DBLa1.8_TM284VAR1_DC11
MTSKRGNRTVINLSVTDVLEKIALQIYKEENEKKIPHESELIGTLWKAQFSDGLSGSFGDVRSGPSNSCNLH
HKYYTNIKNGYPPARNPCDGRNEKRFSNEGEAECGSDKIRVIGKGDGTACVPFRRQNMCDKNLEYLINKNTK
TTHDLLGNVLVTAKYEGASIVAKHPHKDTSEVCTALARSFADIGDIVRGRDMFLPNKDDKVQKGLREVFKKI
HDNLSSSVKPHYKDDGSGNYVKLREDWWAINRKEVWNALTCEAPQSVHYFIKTSHGTRGFTSQGKCGRNETN
VPTNLDYVPQYLRWFDEWAEEFCRLRNHKLQNVKKECRGENIGDKYCSGDGEDCEKIVRQDYNIRSDFLCPS
CKKECTNYKKWIDTKQGEFNKQKKKYEKEIKKVESNSDTTYDKKVYKILKEMYPLNSEFVATLKEAPYCNNN
NVDGTIDFNKPDDTFSRSDYCKSC
>DBLa1.6_IT4VAR09_DC16
MTPKRTSRTVNNLSATDVLEKIATGIYNQEKEKVYPYENELKGILSNAIFVDQLRKELNIESPGPSDSCSLD
HKFHTNINTEYTEGRKPCYERNEKRFSNEGEAKCGSDKIRDYGIKSAGGACAPFRRQNLCDRNLEYLINKNT
NTTHDLLGNVLVTAKYEGDSIVNNHPDKNSSGNKSSICTALARSFADIGDIVRGRDMFKPNDADKVEKGLQV
VFGKIYNSLPSPAQKHYAHDDGSGNYYKLREDWWAINRKEVWKAITCRAPNEANFFRNISGNMKAFTSQGYC
GHSETNVPTNLDYVPQFLRWFDEWAEEFCRIRKIKLENVKKECRDEPNNKYCSGDGHDCKRTYLKDNTIFID
LNCPRCENACSNYTKWIEIQRKQFDKQKRKYMNEIKIKTNISNNENDKEFYENLDKKGYSTINTFLESLNHG
KQCQDNIDKKNKTNFKNNLETFGPSGYCEAC
>DBLa1.6_PALOALTOVARO_DC16
MGSSHSTNDTKSPTLSESHKSARNVLENIGIKIYNQEIKKKNPYEQQLKGTLSRAQFVDALSSRYGYVRNSD
GNSCNLDHLFHTNIKTGYNEGRKPCYGREQNRFDENAEAYCNSDKIRGNENNSNGTACAPPRRRHICDQNLE
FLDNKNTNTTHDLLGNVLVTAKYEGNYIVNDHPDKNSNGNKSGICTSLARSFADIGDIVRGRDMFLPNKDDK
VQKGLQVVFKKIYKSLTPEARKHYAHGDGSGNYSKLREDWWTINREQIWKALTCSAPYYADYFRKGSDGTLH
FSSHGKCGHNEGAPPTYLDYVPQFLRWFEEWSEEFCRIKKIKIDKVKKECRDEQNKKYCSGDGHDCTQTNLS
HNQIFVDLDCPRCQDQCIKYNEWIVKKLEEFYKQNLKYSMEIQKWKKTKNNYYDKEFYENLDKKSYSTIDKF
LNLLNNGKHCHDNKDEKNKIDFNKPIKTFSISEYCKTC
>DBLa1.6_3D7PF13_0003_DC16
MGNTQSSEEEEAKSPSLTESHNSARGVLEEIGKKIKDKTEKESKHVRQLKGKLSNAKFADRLYKESGGDLRS
AYSDACSLTYKFHTNITTDGGDGRHPCHGRENNRFSESQEYGCSNVYIKGNENNSNGTACVPPRRRHICDQN
LEFLDNPHTDDTDDLLGNVLVTAKYEGNYIVSNHPDKNSNGNKSGICTSLARSFADIGDIVRGRDMFKSNEK
VEIGLKKVFEKINNGLKKIGINDYNDISGNYYKLREAWWTANRDQVWKAITCRAPNGANYFRKGLDGKIIFS
DNGPCGRKELIVPTYLDYVPQFLRWLNEWSEEFCRIKNIKIGNIKKSCTGESNNKHCSREGYDCNKTNLRLN
EIFMDLECPRCADDCKSYETWVEKKKKEFNKQKKKYEKEVDATQNNDNNENGIYNKKFYDELKSSYKEVNSF
FELLNKGPICEHIDKKIPMDYNNTEKTFSRSEYCKSC
>DBLa1.5_HB3VAR06_DC16
MGNTIPKPPDPIYINESYQSTRNVLERYAESIKQQAAADAEKCEKSLKGDLTKAEFRGAHIETVGVQKYSYS
NPCGLNHTWNTNLLHDRVKDRDPCHGRNQKRFDEGQVYECGSGIIKGNGNNRNGGSYAPPRRRHICDKNLEA
LTVQNTKNSNDLLGNILVTAKYEGESIVNSYANSGMFNVCTALARSFADIGDIVRGKDLYSGNKQEKEKRKQ
LEKNLQKIFRNIYDKLLEYNKTNGEIEARYGSDKENFFQLREDWWKANRDQVWRAITCKAPQDANYFRKISG
DTKVFTSQGQCGHSETNVPTNLDYVPQFLRWFDEWAEEFCRVREHKLKKIKEACRGKNDEKDCSREGYDCNK
TNLRLNEIFMDLECPNCEKACTSYKEWIENKQKEFNKQKKKYEKEIENDESNSHSTYDNELYNNLKRNYPSF
ENFVETLKEGAYCTNGIIEGKIDFNKQYDTFSHSQYCKSC
>DBLa1.5_MUZ12VAR1_DC16
MGASQSKPSKPSVVTNESEKSARNVLENLAKDIKRKASNNAKRHENVLKANLRQAKFRHEFSAYRPNYGNPC
ELDYRFHTNVWNRGASERDPCYRRQPKNNSKLKGAVCTNSKIKGNENKINDTGACAPYRRRNICDYNLEHIH
EGNVLTTDDLLGNVLVMAKNEGASIVNSNAHNGVLNVCTVLARSFADIGDILRGKDLYLGNNESEKKKKEEL
QGNLEKIFTKIIKNDKTLNNLSNGQVREAWWALNRKDVWKALTCSAPHNAQYVKYVPGNTTAVSFDQCGHND
MNVPTNLDYVPQFLRWFNEWAEEFCRIRKDKLKKVKEVCRGEKDEKDCSREGYDCNKTNLRLNEIFVDLDCP
RCEEECTSYKEWIENKQKEFNKQKKKYEKEIENDESNFDRIYEKIFYNNLKLKYPSVSKFVETLKEGAYCTN
GIIEGKIDFNKQYDTFSHSQYCKSC
>DBLa2_TM180VAR1_DC8
MVPPVRSPRAAGPAPAPVTASTENRTSRSVLEEYGEKIQQQATINANPYKKYLRANLEEATYPNDINRTKLT
PADPCQLDHRYHTNVTDGHNDPCGNRPNFRFSDKYGGQCTDSKIKGNNTENGGACAPLRRLFICHQNLSYMK
EDKIDNTHNLLLEVSLAAQHEGQSLVEKYNEYKETNTDSDFNICTALARSFADIGDIIRGKDLFIGYSQKYK
DEKSKLEENLKKIFKKIYETLKYEKKIEHYKDDTDGNYYKLREDWWALNRKEVWDALTCNAPEKAEYFVHKS
GGLLKFSNRKCHNNQGAVLTNLDYVPQYLRWFDEWGEEFCRKKKMKLKMAKEACRDEPNGKYCSLNGYDCTK
IIGNEELFSRKSECTGCLAKCIPYDLWLKNQRKEFEKQTKKYNHEIETYTSNENKSDSNINNKYYKEFYEEL
KNEYKDVDNFLTLLNEGRYCKKKKNSEEENIDFTKIDDENGTFYRSEYCQVC
>IT4VAR19_DC8_nr
MGPKAAVTDYSDAKHLLDSIGEKVYKEKVEKKAVDYRSALQGRLSEASFKDRKNIERGKAELCKLNHIYHTN
VTDGYGREHPCKDRWDIRFSDKYGGQCTNSKIHGNDDSNGKDIGACAPFRRLHLCDQHLSHMKAEKINSKDN
LLLEVCLAAQYEGESLVEKHKEFKKTHNDSNICTILARSFADIGDIIRGKDLYLGNKKEKEKLENNLKKIFK
EIYKDVMKTSGSNGKTNGEIEARYGSDKDPNYYELREDWWDANRREVWKAMTCNADNDSQYFRQTCGSREKG
SATKGKCRCVIGDVPTYFDYVPQYLRWFQEWAEDFCRIKKIKLELAKKACRDESSKLYCSHNGYDCTKRIEK
GKSCSRDSKCTECSTKCIPYEYWLEKQQNEFNMQKDKYDKEIRTKTSNNGISNSNINNKYYKEFYNELNKKY
ESVENFLTLLNNGMYCKKHVDGESTINFNKTDDKGAFYRSDYCQPC
>3D7PFD0020C_DC8_nr
MGTGSSTPSVPKDVKNESHNSARNVLENIGIEIYNEEKKKVNGYTSQLRGDLSRARFHDGLRKAARLGVIPG
PANSCDLDHKFYTNINNGYPPARNPCDLRNQNRFGENAEAYCNSDKIRVTGKKSAGGACAPFRRQNMCDKNL
EYLDNTNTDDTDDLLGNVLVTAKYEGESIVAKHPHKENSEVCTALARSFADIGDIVRGKDMFKRNEEDAVQK
GLRAVFKKINDNLKEKEISDYDNDPNYYKLREDWWTANRDQVWRAITCYIPYYVNYFKKTSDDTIVFTNDGK
CGHYEGAPPTNLDYVPQFLRWFDEWAEEFCRIRNHKLRKIKDACRNDKERLYCSQNGYDCTKRIEKGSSCSR
ENKCTGCSNKCVDYDFWLEKQQNEFKIQKDKYDKEIETYVNKTPISNSNSNTKKEYYKEFYEELKKQYGSVK
NFLQLLNNGRYCQEKIEEEDAIDFTKTGNKHAFYRSDYCQPC
>PFKE08VAR_R2_DC8_nr
MARGRQVGAGGKKVDEPDYNSATNVKELLDMIGEHIYKKVHLGDADYRGKLYGLLTQATYPRDKNPKKSTPQ
DPCELNYKYHTNVTDGFGKEYPCKDRWEIRFSDKYGGQCTNSKIHGNDDSNGKDVGACAPFRRLHLCDQHLS
HMNAGKTNTTDNLLLEVCLAAKYEGESLVEKHKEFKKTHNDSNICTILARSFADIGDIIRGKDLYLGNQEEK
VKLEKKLKKIFKEIYDNLMKDVTKDPTKPAEAEKRYNDPKGDFFQLREDWWDANRAKVWEAITCKAEQNDKY
FRNTCAGEERTQTHKQCRCVTNDVPTYFDYVPQYLRWFEEWAEDFCRKRNNTLKMAKEVCQNDKKQLYCSLN
GYDCTKPIEKGKSCSRDSKCTACLNKCIPYEYWLEKQQNEFNMQKDKYDKEIEKYVRKKDNSVSNINYKYYK
EFYNELKRNFESVENFLKLLNNGSYCKEGVDGKDAIDFNKTGDEHTFYRSKYCQPCPDC
>9197var27_DC8_nr
MAPLVRRGVKMARRRRGGRRGRGGSSGEDDAEKYKNAQDAKELLDKIGQEVYKEKVEKEAETYKNKLKGDLA
SATSSHSETVAFSDTCKLVEDYYNKRVNGNSNSHPCGNGTKERFSDIRDGECDKNKISGNKDDEGACAPFRR
LHLCVTNLENININKKIDNDTLLAEVCLAAKHEGQSLVEKYKEHKKKENTNFDTNLCTILARSFADIGDIIR
GKDLYLDHEPGKQHLEERLERIFENIKKKNNNNELNNLSLDKFREYWWALNRVQVWKAITCDATMNDIFSKN
IRNSRTTLFYYKCGHYVYKDVPTNLDYVPQYLRWFDEWGEEFCRKKKMKLKMAKDACHDYSKQLYCSLNGYD
CRKGFQNKDSCSRESKCTTCSNKCIPYDAWLRNQRNEFEKQKEKYKNEIKTYVNKNGISNSNINTEYYKTFY
EKFAQNDNKTVQGFLKLLNNGMYCKKALDGESTINFNKTGDKDAFYRSKYCQPC
>HB3VAR03_DC13_nr
MGSSASKFSKIVVGNETHKSARNVLEGFAKDIKGKASIDAEKHAYSLKGNLKDAKFNHDFFKIKSDMPGNPC
YLDFAFHSNTPGNQREYRHPCARSMNKNLFNLEGAVCTNSKIKGNEEKINGAGACAPYRRRHICDLNLEHID
VHNVQNIHDLLGNVLVTAKYEGESIVEKHPNRGSSEVCTALARSFADIGDIIRGKDLYLGHEQGNNKLEARL
KTIFQNIKNKNKSPLDKLSLEQVREYWWALNREDVWKALTCFADGSEEYFIQSSDKEHSFSSEYCGHEQGNV
PTNLDYVPQFLRWFDEWADDFCRIKKIKLENVKNACRDEKKRKYCSLNGFDCTQTIWKKGVLHRSNECTGCL
VKCNPYEIWLGNQREAFRKQKEKYENEIKTYVHDTGISNSNINNEYYKEFYKILKNNNYETANEFIKLLNEG
RYCNKKEKIEEEEDIDFTNTNEKGTFYRSDYCQVC
>IT4VAR07_DC13_nr
MGNAIPATPDPIFINESHKSARNVLEKFALEIKNKASDDAKKYRSSLKGDLKGAKFYHPFSEHRPYYTGPCE
LEYEYHSNIWNGLKEYRHPCAGRNKTRFSNESEEECNSSKITGNKTEHGACAPYRRRQLCDYIFHQVNPVHI
KNSHDLLGNVLVTAKYEGESIVNSYANSGMFNVCTALARSFADIGDIIRGKDLYIGNGDYKKKVSNNLKTIF
KKIYDALKDTVKETYKDDPNYYKLREHWWTVNRDQVWKAITCNAPYKAWYFIHSEDNTLLFSNYKCGHYEDA
PPTNLDYVPQFLRWFDEWSEDFCRIKKIKLGRVKKACRDESSKLYCSHNGYDCTKTIRNKDICIRESKCTGC
LVKCNPYEIWLENQRKEFDKQKEKYEKEINEKNTSRDSTNNSINNIYYEDFYKKYKEKTYNTVNEFIKLLNE
GKYCKEKLPGKEIIDFTNIGEKGTFYRSEYCQPC
>9197VAR5_DC17_nr
MAPGSGARSNKSAKEVFDEIGGTIQEKAKNAALPYNKYLQGDLSRVKFTNGEKTYVRNPCDLDYTKDTNVTS
GGGKENPCFGRQPVRFSDTKGAECYWSRIKGSEKNSGACAPFRKLHMCDRNLEEIKPHQITSTHNLLLDVLL
AAKHEGQSLVDNHKEYKDSHKDFHTSICTVLARSFADIGDIIRGKDLFLGHQQRKKYLEERLGKMFENIQST
IDQLNGLSLDEVREYWWALNRDQVWNAITCAADDNDKYFTKSSKLEFEFTGGHCGRNGEKVPTNLDYVPQYL
RWFHEWSEDFCRKRKVKLEDAIKNCRGEKEGDKYCSSNGYDCEQTIRAIEQLRMGNDCIKCLLSCNPFRKWM
DNQKVEFKKQKEKYTKEINERNENTKKDTKDGPINKIYAKQFYDELNTQYGSVDNFLELLNKEKICQDQPLV
KNKGTSIDFKNEDDTFGPTEYCVPC
>IT4VAR44_DC19_nr
MAPPSAVTDYSDANDAKELLDKIGQQVHDQVQTDAKTYDSYLKGNLARSSIFVGERGGTTDTCDLVKQYYNN
HVNRERYPCTELGGKVVVERFSDTLGGQCTDQQIEGNDRKNGGACAPYRRLHLCHHNLESIETTSTAKHDLL
LEVCMAAKYEGESLTRFNPKYPEIYSGSTMCTMLARSFADIGDIVRGRDIFRGNDEEKKKRDELENKLKEIF
KKIHSGLSKNGAKDYYQDENGENFFKLREDWWYANRQEIWKAITCDDDKKLASASYFRPTCDSVDGKGPSQA
QNRCRCKKNDDTSDTDQVPTYFDYVPQFLRWFEEWAEDFCRKKKKKLENLEQQCRGEGGKERYCSGNGYDCE
KTIYKKGKLVISSECTKCSVWCRMYETWIDNQKKEFIKQKRKYTSEMQKYTNGASKGTTTITTGNGKTINNW
YVKEFYKKLKKGDYGKVDAFLKLLNKENECKDINEEKEKIDFSKKVKDHININSQGTFYHSEYCEVC
>IT4VAR67_DC12_nr
MVPQKPTAEDYSKATSAKEFLDRIGETIQKQAHAAALSRSWSELKGLLSEATYPKDKNPRNTTPEDPCQLNH
EYHTNVTSNVIDPCNKRSRERFSDTQGAECDYRKIRDSDKTSNGGACAAYRRLHLCDKNLEQIEPDKITTHN
LLADVCQAAKFEGQSIRGYYAQYDEQYPSSGSTICTALARSFADIGDIIRGKDLFIGNNKRDKLEKQLKKYF
QKIYDKLKDKEEAKKSYSDTINFFQLREDWWALNRKEVWKAITCDVKSGNNYFRPTCGDALNPSLTQGDCRC
PKTSGGKPGKSETDQVPTYFDYVPQYLRWFEEWAEDFCRKRKKKIENAIKNCRYDERGEPKYCDLNGFDCTK
TASGEKKFVKGQDCHKCSVACNPFVDWIENKKKEFEKQKNKYADEIKKADVTNGTSKGRTTKETSNGPINNL
YVSDFYKTLQDKCGNVNAFLALLSKEQICQSELKVVNETASPVNFTKDEEIFCRTKYCRAC
>HB3VAR05_DC16_nr
MGNTQSSEEEEAKSPSLTESHNSARGVLEEIGKKIKDKTEKESKYDGKLKGKLSNAKFADRLYKESNRGLRS
APSDACSLEYQYYTNTTTYSDTRRHPCHGRENNRFSEDQEYGCSNVYIKGNENKSNCTACVPPRRRHMCDQN
LEFLDNDHTDDTDDLLGNVLVTAKYEGESIVNNHPYKNRNSNKSGICTSLARSFADIGDIVRGKDMFKRTDN
VEKGLRAVFGKIYKSLTFPAKNYYADHDKSGNYYKLREDWWTVNRDQVWKALTCTAPDKANYFIYKSGNTYN
FTTEGYCGRNERNVPTYLDYVPQFLRWYNEWAEEFCRIKKIKMDKTKKECIGENNGKNCSREGYDCNKTNLK
LNEIFMDLKCPNCEKACTSYNEWIENKQKEFNKQKKKYEKEMNGTQSHGNMVNESYDKTFYNELKNTNKHDS
FFELLNKGKICENVHEKNKIDHNYLEKTFSRSEYCKSC
>IT4VAR14_DC17_nr
MVMQGPRGGSSGEDDKDAKHVLDSIGEKVYKEVKKVAANYSSQLKGTLSNAIFENEPKGQQTENDPCKLLYE
YHTNVTKGHGREHPCRKGTEKRFSDVGGGECDNRKIKDSKNNGGACAPYRRLHLCVRNLENISALDKINNDT
LLADVCLAALHEGQSITQDYPKYQAQYASSFSPSQICTMLARSFADIGDIIRGKDLYIGNKKEKLDLEKNLK
KIFGKIYEKLTDPRAKDHYKDEPDNNFFQLREDWWNANRQEVWKAITCHAGESDKYFRKTACGTGTGTQGRC
RCNDDKKPGSNTDPPTYFDYVPQYLRWFEEWSEDFCTKRKHKLENAIEKCRGQDGSGKEKYCDFNGFDCKGT
ASGKHKYLWDNACAGCFFSCSDFRKWIAKQKDEFEKQKNKYTDEIKKNDDTTITTEYGTINNMYRKDFYKHL
EEKYKTVDAFLNLLNKEKECKNHPEVGEGKKKYIDFNDNIETFSHTEYCEPC
>IT4VAR16_DC17_nr
MARGRGGEEDPIEHNKDAKHLLDSIGKKVHKKVRGAALEHGNILKGNLSNTIFSNNEKLDNRDVCQFDHTKH
TNVTNGKSNPCYGRQAVRFSNTEGSECDYRKIRDSDKKNNSVGACAPFRRLHLCDRNLEEIYPDKITNTNNL
LVDVLLAAKYEGESIRNEYDQKKDDYKLGLCTALARSFADIGDIIRGKDLYRRDSRTDKLEENLKVIFGNIY
KELTATSGKNVALRDRYQKDGPDYYQLREDWWEVNRQQVWNAITCKAEQNDKYFREKNSNGNTCTVNKCKCA
TGDVLTNFDYVPQYLRWFEEWAEDFCRKKKKFLDIVKTNCRGENGSERYCSFNGYDCEKTINKIDHLVMGNN
CTKCSVACRLYQKWIENQKQEFIKQKKKYDEEIKKYINEASSSSGGRAKRAASTENYEGYEKKFYDILKNNG
NYGTVNAFLNLLNNEEECKRINDDKGGEIKFAENLDDKSKEYTGTFYRSGYCQRC
