# Supplementary material for: Identification of novel PfEMP1 variants containing domain cassettes 11, 15 and 8 that mediate the Plasmodium falciparum virulence-associated rosetting phenotype
Source: PLoS Pathog. 2025 Jan 13;21(1):e1012434. doi: 10.1371/journal.ppat.1012434 (PMC11759366; doi:10.1371/journal.ppat.1012434)
Supplement: S1 Data — (CSV) [file ppat.1012434.s008.csv]

Host receptor	9605-1	9605-2	9605-3	9605 plus VAR_R1 IgG-1	9605 plus VAR_R1 IgG-2	9605 plus VAR_R1 IgG-3
PBS	0	0	0	0	0	0
CD36	16	31	18	22	18	25
ICAM-1	61	50	58	167	138	176
EPCR	148	115	110	439	418	424
